# Supplementary material for: Distinctive CD26 Expression on CD4 T-Cell Subsets
Source: Biomolecules. 2021 Oct 2;11(10):1446. doi: 10.3390/biom11101446 (PMC8533622; doi:10.3390/biom11101446)
Supplement: Supplementary file 1 [file biomolecules-11-01446-s001.zip]

Archive with 1 entries (1 files):
- biomolecules-1314214-supplementary.pdf
